# Supplementary material for: The peripheral vascular responses in non‐freezing cold injury and matched controls
Source: Exp Physiol. 2023 Feb 19;108(3):420–37. doi: 10.1113/EP090721 (PMC10103892; doi:10.1113/EP090721)
Supplement: Supplementary file 1 — Statistical Summary Document [file EPH-108-420-s001.xlsx]

## Sheet: Eglin NFCI Vascular responses
Statistical Summary Document
Manuscript Title:	The peripheral vascular responses in non-freezing cold injury and matched controls
Authors:	Clare M. Eglin, Jennifer Wright, Matthew J. Maley, Heather Massey, Sarah Hollis, Hugh Montgomery and Michael J. Tipton
Animal model used, if applicable:
Underlying hypothesis:	It was hypothesised that the NFCI group would have impaired peripheral vascular function when compared to both COLD and CON and that COLD would have a reduced peripheral vascular function when compared to CON.
Definitions of ‘n’:	1. Cold intolerance (CISS)
	2. Deep inspiration
	3. Post occlusive reactive hyperaemia (PORH)
	4. Cutaneous local heating
	5. Iontophoresis of ACh and SNP
	6. Cold sensitivity test (CST)
	7. Foot cooling
	8. Heart rate variability
Statistical summary table:
Experimental question number	Finding/ conclusion	measure	location	Group	Mean value	Standard Deviation	n	Exact P value	Figure/table in which data are presented	Units	Data comparisons	Statistical test	Any other experimental factors	Comments
Multiple tests of the same question are shown in different rows				NFCI / COLD/ CON	mean	(SD)	(value)				group or time point		e.g. subjects’ age or sex	e.g. observation
1.CISS	NFCI more cold intolerant than COLD and CON	CISS score	n/a	NFCI	56.81	17.09	16	< 0.001	Fig 3A	n/a	NFCI v COLD	ANOVA with LSD post hoc
				COLD	24.85	15.6	16	< 0.001			NFCI v CON
				CON	24.23	13.39	13	0.93			COLD v CON
2. Deep inspiration	In Great toe, IGVR reduced in NFCI compared to CON in 30°C but not 24°C. NFCI not associated with an increased sympathetic vasoconstrictor response	baseline CVC in 24°C	G Toe	NFCI	1.03	0.87	12	0.132		flux·mmHg-1	NFCI v COLD v CON	Kruskal-Wallis
				COLD	1.66	0.86	11
				CON	1.14	0.66	12
		baseline CVC in 30 °C		NFCI	2.71	1.44	12	0.667		flux·mmHg-1	NFCI v COLD	Kruskal-Walis with Mann-Whitney U post hoc
				COLD	2.69	1.14	11	0.053			NFCI v CON
				CON	1.72	0.7	12	0.016			COLD v CON
		max IGVR in 24 °C		NFCI	78.08	15.99	12	0.669	Fig 4C	%	NFCI v COLD v CON	Kruskal-Wallis
				COLD	85.55	10.68	11
				CON	82.17	16.85	12
		max IGVR in 30 °C		NFCI	67.08	17.79	12	0.372	Fig 4D	%	NFCI v COLD	Kruskal-Walis with Mann-Whitney U post hoc
				COLD	74	19.64	11	0.003			NFCI v CON
				CON	86.75	11.88	12	0.169			COLD v CON
	No between group differences in IGVR at either temperature in thumb.	baseline CVC in 24°C	thumb	NFCI	1.86	1.23	9	0.475		flux·mmHg-1	NFCI v COLD v CON	ANOVA
				COLD	2.01	0.74	8
				CON	2.3	0.59	9
		baseline CVC in 30 °C		NFCI	2.21	0.71	9	0.499		flux·mmHg-1	NFCI v COLD v CON	Kruskal-Wallis
				COLD	2.31	1.49	8
				CON	2.22	0.35	9
		max IGVR in 24 °C		NFCI	85.44	9.86	9	0.636	Fig 4A	%	NFCI v COLD v CON	Kruskal-Wallis
				COLD	89	8.19	8
				CON	89.44	8.11	9
		max IGVR in 30 °C		NFCI	79.22	21.27	9	0.086	Fig 4B	%	NFCI v COLD v CON	Kruskal-Wallis
				COLD	87.25	8.35	8
				CON	92	12.16	9
3. PORH	Toe peak PORH response lower in COLD compared to CON and NFCI. Cold exposure in absence of injury may atttenuate vasodilator prostaglandin activity. However not supported by other measures.	Peak	G Toe	NFCI	696.2	486.2	13	0.013	Fig 5B	% baseline	NFCI v COLD	Kruskal-Walis with Mann-Whitney U post hoc
				COLD	319.3	203.6	13	0.828			NFCI v CON
				CON	608.8	312.4	12	0.002			COLD v CON
		PORH index		NFCI	3.15	1.84	13	0.13	Fig 5D	n/a	NFCI v COLD v CON	Kruskal-Wallis
				COLD	1.91	1.23	13
				CON	2.84	1.73	11
		area of hyperaemia		NFCI	6585	7310	13	0.739	Fig 5F	n/a	NFCI v COLD v CON	Kruskal-Wallis
				COLD	5124	3369	13
				CON	4855	3369	11
	No between group differences in PORH at thumb	Peak	thumb	NFCI	260.5	138.2	11	0.765	Fig 5A	% baseline	NFCI v COLD v CON	Kruskal-Wallis
				COLD	258.9	114.1	11
				CON	214.3	43.3	10
		PORH index		NFCI	1.68	0.8	11	0.458	Fig 5C	n/a	NFCI v COLD v CON	Kruskal-Wallis
				COLD	2.08	2.41	11
				CON	1.4	0.53	10
		area of hyperaemia		NFCI	6052	6881	11	0.52	Fig 5E	n/a	NFCI v COLD v CON	Kruskal-Wallis
				COLD	3102	1990	11
				CON	2725	2339	8
4. Cutaneous local heating	Baseline toe CVC lower in CON compared to COLD. No other between group differences during local heating for toe of thumb. NFCI does not appear to be associated with impaired vasodilatory function	Baseline	G Toe	NFCI	0.97	1.05	12	0.103	Table 5	flux·mmHg-1	NFCI v COLD	Kruskal-Walis with Mann-Whitney U post hoc
				COLD	1.25	0.74	12	0.386			NFCI v CON
				CON	0.46	0.16	11	0.011			COLD v CON
		Peak		NFCI	738	420	12	0.131		%	NFCI v COLD v CON	Kruskal-Wallis
				COLD	513	393	11
				CON	652	191	11
		Nadir		NFCI	472	469	12	0.601		%	NFCI v COLD v CON	Kruskal-Wallis
				COLD	363	296	11
				CON	380	187	11
		42°C plateau		NFCI	508	448	12	0.612		%	NFCI v COLD v CON	Kruskal-Wallis
				COLD	442	427	11
				CON	440	231	11
		44°C plateau		NFCI	577	444	12	0.455		%	NFCI v COLD v CON	Kruskal-Wallis
				COLD	431	343	11
				CON	537	284	11
		AUC ratio		NFCI	5.3	3.8	12	0.409		n/a	NFCI v COLD v CON	Kruskal-Wallis
				COLD	4.05	3.17	11
				CON	4.47	1.93	11
		baseline	thumb	NFCI	1.22	0.87	10	0.139	Table 5	flux·mmHg-1	NFCI v COLD v CON	Kruskal-Wallis
				COLD	1.98	0.91	10
				CON	1.31	0.88	8
		Peak		NFCI	311	228	10	0.458		%	NFCI v COLD v CON	Kruskal-Wallis
				COLD	201	83	10
				CON	306	281	8
		Nadir		NFCI	172	100	10	0.15		%	NFCI v COLD v CON	Kruskal-Wallis
				COLD	103	100	10
				CON	140	121	8
		42°C plateau		NFCI	172	92	10	0.208		%	NFCI v COLD v CON	Kruskal-Wallis
				COLD	113	26	10
				CON	156	103	8
		44°C plateau		NFCI	199	111	10	0.317		%	NFCI v COLD v CON	Kruskal-Wallis
				COLD	121	56	10
				CON	186	146	8
		AUC ratio		NFCI	1.28	1.02	10	0.187		n/a	NFCI v COLD v CON	Kruskal-Wallis
				COLD	1.26	0.21	10
				CON	1.86	1.42	8
5. Iontophoresis	No between-group difference for ACh or SNP at foot or forearm. Endothelium-dependent and independent vasodilation not impaired in NFCI	ACh max	foot (100 µA)	NFCI	0.66	0.79	11	0.749	Fig 6B	flux·mmHg-1	NFCI v COLD v CON	Kruskal-Wallis
				COLD	0.49	0.5	9
				CON	0.63	0.6	12
		ACh AUC		NFCI	1.28	1.42	11	0.852		n/a	NFCI v COLD v CON	Kruskal-Wallis
				COLD	1.13	1.02	9
				CON	1.18	1.13	12
		ACh max	forearm (600 µA)	NFCI	1.39	0.71	14	0.343	Fig 6A	flux·mmHg-1	NFCI v COLD v CON	Kruskal-Wallis
				COLD	1.5	0.69	14
				CON	1.76	0.65	14
		ACh AUC		NFCI	6.76	4.05	14	0.539		n/a	NFCI v COLD v CON	Kruskal-Wallis
				COLD	6	3.28	14
				CON	7.64	4.23	14
		SNP max	foot (100 µA)	NFCI	1.35	1.31	11	0.196	Fig 6D	flux·mmHg-1	NFCI v COLD v CON	Kruskal-Wallis
				COLD	0.67	0.6	9
				CON	0.36	0.29	12
		SNP AUC		NFCI	0.59	2.45	11	0.223		n/a	NFCI v COLD v CON	Kruskal-Wallis
				COLD	1.13	0.84	9
				CON	0.72	0.38	12
		SNP max	forearm (600 µA)	NFCI	1.89	0.66	14	0.777	Fig 6C	flux·mmHg-1	NFCI v COLD v CON	Kruskal-Wallis
				COLD	1.72	0.67	14
				CON	1.74	0.76	14
		SNP AUC		NFCI	7.52	3.64	14	0.702		n/a	NFCI v COLD v CON	Kruskal-Wallis
				COLD	6.76	3.35	14
				CON	6.4	3.78	14
6. Cold sensitivity test	No between group differences for G toe or mean toe Tsk during CST	Tsk Pre	G toe	NFCI	33.3417	1.13815	12	0.361	Fig 7A	°C	NFCI v COLD v CON	mixed model ANOVA *group
				COLD	33.5636	2.40053	11
				CON	33.9	2.18424	12
		Tsk 5 min		NFCI	29.975	2.39132	12
				COLD	31.7182	3.00427	11
				CON	32.0917	3.56765	12
		Tsk 10 min		NFCI	31.725	2.32618	12
				COLD	32.4818	2.79063	11
				CON	33.3083	2.93736	12
		Tsk Pre	mean toe	NFCI	31.865	2.31735	12	0.059	Fig 7C	°C	NFCI v COLD v CON	mixed model ANOVA *group
				COLD	33.2745	2.74365	11
				CON	33.2167	3.09464	12
		Tsk 5 min		NFCI	27.525	1.99744	12
				COLD	30.86	3.45199	11
				CON	30.98	4.42556	12
		Tsk 10 min		NFCI	29.1617	2.16509	12
				COLD	31.6351	3.27062	11
				CON	32.3917	3.58099	12
	Tsk of coldest toe lower during rewarm in NFCI compared to CON and COLD indicating cold sensitivity	Tsk Pre	coldest toe	NFCI	30.8417	2.57698	12	0.182	Fig 7B	°C	NFCI v COLD v CON	mixed model ANOVA *group with LSD post hoc
				COLD	32.7364	2.87794	11
				CON	32.8167	3.42606	12
		Tsk 5 min		NFCI	25.95	2.09827	12	0.017			NFCI v COLD
				COLD	29.8455	3.94344	11	0.008			NFCI v CON
				CON	30.2167	4.63913	12	0.722			COLD v CON
		Tsk 10 min		NFCI	27.3917	2.30472	12	0.024			NFCI v COLD
				COLD	30.7182	3.73224	11	0.004			NFCI v CON
				CON	31.675	3.87724	12	0.722			COLD v CON
	no between group differences in CVC during CST	CVC Pre	G toe	NFCI	3.165	1.8738	12	0.704		flux·mmHg-1	NFCI v COLD v CON	mixed model ANOVA *group
				COLD	3.11727	1.68068	11
				CON	2.56917	1.15279	12
		CVC 5 min		NFCI	1.76833	1.69342	12				NFCI v COLD v CON
				COLD	2.04091	1.28773	11
				CON	1.8625	1.22757	12
		CVC 10 min		NFCI	1.99667	1.71526	12				NFCI v COLD v CON
				COLD	2.77091	1.73137	11
				CON	1.9775	1.26623	12
	During foot cooling and subsequent rwarming NFCI percieved their foot was colder and more uncomfortable than either COLD or CON indicating increased cold sensitivity	Thermal sensation Pre	foot	NFCI	11.3	4.1	11	0.318	Fig 8A	n/a	NFCI v COLD v CON	Kruskal-Wallis
				COLD	12.4	3.4	12
				CON	12.5	2.8	12
		Thermal sensation Immersion		NFCI	1.3	1.6	11	0.015			NFCI v COLD	Kruskal-Walis with Mann-Whitney U post hoc
				COLD	3	1.1	12	0.089			NFCI v CON
				CON	2.6	1.1	12	0.093			COLD v CON
		Thermal sensation 5 min		NFCI	3.2	1.2	11	<0.001			NFCI v COLD
				COLD	9.7	2.8	12	<0.001			NFCI v CON
				CON	9	2.5	12	0.544			COLD v CON
		Thermal sensation 10 min		NFCI	4.3	1.6	11	<0.001			NFCI v COLD
				COLD	11.6	3.2	12	<0.001			NFCI v CON
				CON	12.2	2.9	12	0.908			COLD v CON
		Thermal comfort Pre		NFCI	13.5	2.7	11	0.776	Fig 8B	n/a	NFCI v COLD v CON	Kruskal-Wallis
				COLD	15.1	3.1	12
				CON	15.1	3.2	12
		Thermal comfort Immersion		NFCI	2.2	2.1	11	<0.001			NFCI v COLD	Kruskal-Walis with Mann-Whitney U post hoc
				COLD	9.2	3.5	12	0.005			NFCI v CON
				CON	5.8	3.1	12	0.026			COLD v CON
		Thermal comfort 5 min		NFCI	5.8	3.1	11	<0.001			NFCI v COLD
				COLD	14.3	2.6	12	<0.001			NFCI v CON
				CON	13.2	2.5	12	0.355			COLD v CON
		Thermal comfort 10 min		NFCI	6.6	3.5	11	<0.001			NFCI v COLD
				COLD	14.7	2.8	12	<0.001			NFCI v CON
				CON	14.1	2.11	12	0.506			COLD v CON
7. Foot cooling	no between group differences in Tsk or CVC during foot cooling protocol	Tsk 33 °C	foot	NFCI	29.9	1.3	12	0.217	Table 6	°C	NFCI v COLD v CON	mixed model ANOVA *group
				COLD	30.9	1.9	12
				CON	29.3	2.7	12
		Tsk 25 °C		NFCI	28.6	1.1	12
				COLD	29.9	1.4	12
				CON	28.6	2.6	12
		Tsk 20 °C		NFCI	26.7	1	12
				COLD	28.4	1.2	12
				CON	27.5	2.6	12
		Tsk 15 °C		NFCI	24.7	0.8	9
				COLD	25.8	1.5	12
				CON	25.3	2.9	12
		CVC 33°C	foot	NFCI	0.89	0.74	12	0.314	Table 6	flux·mmHg-1	NFCI v COLD v CON	Kruskal-Wallis
				COLD	1.45	1.24	12
				CON	0.87	0.91	12
		CVC 25 °C		NFCI	0.46	0.34	12	0.531			NFCI v COLD v CON	Kruskal-Wallis
				COLD	1.13	1.02	12
				CON	0.74	0.77	12
		CVC 20 °C		NFCI	0.38	0.45	12	0.186			NFCI v COLD v CON	Kruskal-Wallis
				COLD	1.04	1.22	12
				CON	0.64	0.77	12
		CVC 15 °C		NFCI	0.32	0.27	9	0.449			NFCI v COLD v CON	Kruskal-Wallis
				COLD	0.58	0.72	12
				CON	0.63	0.83	12
	NFCI perceived their foot being colder and more uncomfortable than either COLD or CON despite having the same Tsk. Perception of Tsk and associated pain may be altered with NFCI	TS 33°C	foot	NFCI	9.5	3.8	12	0.023	Table 6	n/a	NFCI v COLD	Kruskal-Walis with Mann-Whitney U post hoc
				COLD	13.6	2.7	12	0.039			NFCI v CON
				CON	12.9	3.2	12	0.488			COLD v CON
		TS 25 °C		NFCI	3.2	2.7	12	0.081			NFCI v COLD v CON	Kruskal-Wallis
				COLD	5.9	4.4	12
				CON	4.7	1.7	12
		TS 20 °C		NFCI	1.9	2.2	12	0.009			NFCI v COLD	Kruskal-Walis with Mann-Whitney U post hoc
				COLD	5.2	4.4	12	0.049			NFCI v CON
				CON	3.5	1.4	12	0.347			COLD v CON
		TS 15 °C		NFCI	0.2	0.4	9	<0.001			NFCI v COLD
				COLD	3.6	4.9	12	0.002			NFCI v CON
				CON	1.4	0.8	12	0.128			COLD v CON
		TC 33°C	foot	NFCI	11.3	4	12	0.235	Table 6	n/a	NFCI v COLD v CON	Kruskal-Wallis
				COLD	13.5	3.7	12
				CON	12.9	3.9	12
		TC 25 °C		NFCI	5.7	4.1	12	0.083			NFCI v COLD	Kruskal-Walis with Mann-Whitney U post hoc
				COLD	8.3	3.4	12	0.013			NFCI v CON
				CON	10.1	2.7	12	0.198			COLD v CON
		TC 20 °C		NFCI	4.1	4.2	12	0.015			NFCI v COLD
				COLD	7.9	2.8	12	0.021			NFCI v CON
				CON	7.9	3	12	0.887			COLD v CON
		TC 15 °C		NFCI	1.3	1.8	9	0.004			NFCI v COLD
				COLD	5.8	3.5	12	0.017			NFCI v CON
				CON	3.8	2.5	12	0.128			COLD v CON
8. Heart rate variability	no between group differences in HRV, NFCI probably not associated with an increase in sympathetic tone	LF	n/a	NFCI	1948	1057	11	0.074		ms2	NFCI v COLD v CON	Kruskal-Wallis
				COLD	1473	1172	11
				CON	2237	768	13
		HF		NFCI	658	390	11	0.108		ms2	NFCI v COLD v CON	Kruskal-Wallis
				COLD	821	1183	11
				CON	1964	2737	13
		LF		NFCI	74.6	10.3	11	0.378		nu	NFCI v COLD v CON	ANOVA
				COLD	71.2	16.4	11
				CON	65	21.2	13
		HF		NFCI	25.3	10.3	11	0.379		nu	NFCI v COLD v CON	ANOVA
				COLD	28.7	16.4	11
				CON	34.9	21.1	13
		ratio		NFCI	3.54	1.67	11	0.676		n/a	NFCI v COLD v CON	Kruskal-Wallis
				COLD	4.35	4.74	11
				CON	3.26	2.94	13
